# Supplementary material for: Role of Relebactam in the Antibiotic Resistance Acquisition in Pseudomonas aeruginosa: In Vitro Study
Source: Antibiotics (Basel). 2023 Nov 11;12(11):1619. doi: 10.3390/antibiotics12111619 (PMC10668777; doi:10.3390/antibiotics12111619)
Supplement: Supplementary file 1 [file antibiotics-12-01619-s001.zip]

Archive with 1 entries (1 files):
- antibiotics-2658806-supplementary.xlsx
