# Supplementary material for: Role of Relebactam in the Antibiotic Resistance Acquisition in Pseudomonas aeruginosa: In Vitro Study
Source: Antibiotics (Basel). 2023 Nov 11;12(11):1619. doi: 10.3390/antibiotics12111619 (PMC10668777; doi:10.3390/antibiotics12111619)
Supplement: Supplementary file 1 [file antibiotics-12-01619-s001.zip › antibiotics-2658806-supplementary.xlsx]

## Sheet: S1
Table S1. MIC’s, obtained by e-test, for all antibiotics tested of Pseudomonas aeruginosa initial inoculum, resistant Imipenem mutants, and resistant Imipenem/relebactam mutants.
	6591
	MIC initial isolate	MIC Imipenem resistant mutant	MIC Imipenem/relebactam resistant mutant
Ceftolozane/tazobactam	0.38	1.5	1.5
Tobramycin	1	1	3
Ceftazidime/avibactam	1	6	3
Ceftazidime	0.75	3	3
Ciprofloxacin	0.064	0.064	0.064
Aztreonam	4	24	8
Amikacin	3	3	24
Piperacillin/tazobactam	6	16	16
	6630
	MIC initial isolate	MIC Imipenem resistant mutant	MIC Imipenem/relebactam resistant mutant
Ceftolozane/tazobactam	0.125	1	2
Tobramycin	0.5	1	0.75
Ceftazidime/avibactam	0.25	3	16
Ceftazidime	0.25	24	12
Ciprofloxacin	0.064	0.094	1
Aztreonam	2	16	24
Amikacin	1.5	8	12
Piperacillin/tazobactam	3	>256	24
	2718
	MIC initial isolate	MIC Imipenem resistant mutant	MIC Imipenem/relebactam resistant mutant
Ceftolozane/tazobactam	0.25	2	1.5
Tobramycin	1	2	3
Ceftazidime/avibactam	1	16	8
Ceftazidime	0.75	32	4
Ciprofloxacin	0.125	0.125	0.5
Aztreonam	2	64	32
Amikacin	4	24	96
Piperacillin/tazobactam	3	>256	32
	3664
	MIC initial isolate	MIC Imipenem resistant mutant	MIC Imipenem/relebactam resistant mutant
Ceftolozane/tazobactam	0.5	1	2
Tobramycin	1	1	1.5
Ceftazidime/avibactam	1	3	6
Ceftazidime	0.75	16	6
Ciprofloxacin	0.064	0.125	1
Aztreonam	2	16	24
Amikacin	4	12	16
Piperacillin/tazobactam	6	>256	32
	3835
	MIC initial isolate	MIC Imipenem resistant mutant	MIC Imipenem/relebactam resistant mutant
Ceftolozane/tazobactam	0.38	2	2
Tobramycin	0.75	1	0.75
Ceftazidime/avibactam	0.751	4	2
Ceftazidime	0	32	1.5
Ciprofloxacin	0.064	0.125	1.5
Aztreonam	1.5	32	6
Amikacin	3	6	6
Piperacillin/tazobactam	2	>256	6
	8247
	MIC initial isolate	MIC Imipenem resistant mutant	MIC Imipenem/relebactam resistant mutant
Ceftolozane/tazobactam	0.5	1.5	2
Tobramycin	1	1	1
Ceftazidime/avibactam	1	6	8
Ceftazidime	1	4	6
Ciprofloxacin	0.064	0.064	0.032
Aztreonam	3	16	32
Amikacin	4	4	4
Piperacillin/tazobactam	6	32	16
	6760
	MIC initial isolate	MIC Imipenem resistant mutant	MIC Imipenem/relebactam resistant mutant
Ceftolozane/tazobactam	0.5	6	2
Tobramycin	1	2	4
Ceftazidime/avibactam	1	16	4
Ceftazidime	0.65	>256	3
Ciprofloxacin	0.094	0.125	0.064
Aztreonam	3	>256	12
Amikacin	3	32	32
Piperacillin/tazobactam	4	>256	8
	9137
	MIC initial isolate	MIC Imipenem resistant mutant	MIC Imipenem/relebactam resistant mutant
Ceftolozane/tazobactam	0.5	8	1.5
Tobramycin	0.75	1.5	0.75
Ceftazidime/avibactam	1	>256	3
Ceftazidime	0.75	>256	3
Ciprofloxacin	0.125	0.125	0.75
Aztreonam	3	>256	8
Amikacin	4	16	8
Piperacillin/tazobactam	8	>256	8

## Sheet: S2
	Table S2. Type, effect, gene and prodcut of the mutations found.
	Mutant	Type	Effect	Gene	Product
Strain 8247	Imipenem-resistant	snp	missense_variant c.1198C>G p.Arg400Gly	ydhP_1	Inner membrane transport protein YdhP
	Imipenem-resistant	del	frameshift_variant c.148delG p.Val50fs	tagO	putative undecaprenyl-phosphate N-acetylglucosaminyl 1-phosphate transferase
	Imipenem/relebactam-resistant	del	frameshift_variant c.148delG p.Val50fs	tagO	putative undecaprenyl-phosphate N-acetylglucosaminyl 1-phosphate transferase
	Imipenem/relebactam-resistant	del	disruptive_inframe_deletion c.1215_1226delTCCGTCCCTCGG p.Pro406_Gly409del	rne	Ribonuclease E
	Imipenem/relebactam-resistant	snp	stop_gained c.331A>T p.Lys111*	sasA_14	Adaptive-response sensory-kinase SasA
	Imipenem/relebactam-resistant	snp	missense_variant c.876G>A p.Met292Ile	qseC_2	Sensor protein QseC
Strain 2718	Imipenem-resistant	snp	missense_variant c.1808A>C p.Tyr603Ser	gyrB	DNA gyrase subunit B
	Imipenem-resistant	del	frameshift_variant c.170delT p.Leu57fs	wecA	Undecaprenyl-phosphate alpha-N-acetylglucosaminyl 1-phosphate transferase
	Imipenem-resistant	snp	missense_variant c.68C>T p.Thr23Met	sasA_7	Adaptive-response sensory-kinase SasA
	Imipenem-resistant	del	disruptive_inframe_deletion c.428_430delTCT p.Phe143del	nuoM	NADH-quinone oxidoreductase subunit M
	Imipenem-resistant	snp	missense_variant c.76C>T p.Pro26Ser	phoQ	Virulence sensor histidine kinase PhoQ
	Imipenem-resistant	snp	stop_gained c.831G>A p.Trp277*	oprD_7	Porin D
	Imipenem-resistant	del	frameshift_variant c.212delA p.Asn71fs	pilA	Fimbrial protein
	Imipenem/relebactam-resistant	snp	missense_variant c.1459T>C p.Ser487Pro	pglF	UDP-N-acetyl-alpha-D-glucosamine C6 dehydratase
	Imipenem/relebactam-resistant	snp	missense_variant c.928G>A p.Ala310Thr	rne	Ribonuclease E
	Imipenem/relebactam-resistant	snp	missense_variant c.4T>C p.Cys2Arg	tyrR_1	Transcriptional regulatory protein TyrR
	Imipenem/relebactam-resistant	snp	missense_variant c.1138G>A p.Asp380Asn	rstB	Sensor protein RstB
	Imipenem/relebactam-resistant	snp	missense_variant c.1361T>G p.Val454Gly	barA_1	Signal transduction histidine-protein kinase BarA
	Imipenem/relebactam-resistant	del	frameshift_variant c.419_429delCGGCGGCAGCC p.Pro140fs	zraR_4	Transcriptional regulatory protein ZraR
	Imipenem/relebactam-resistant	snp	stop_gained c.1183G>T p.Glu395*	rnr	Ribonuclease R
